# Supplementary material for: A New Green Model for the Bioremediation and Resource Utilization of Livestock Wastewater
Source: Int J Environ Res Public Health. 2021 Aug 16;18(16):8634. doi: 10.3390/ijerph18168634 (PMC8391518; doi:10.3390/ijerph18168634)
Supplement: Supplementary file 1 [file ijerph-18-08634-s001.zip]

Archive with 1 entries (1 files):
- ijerph-1317496-supplementary.pdf
